# Supplementary material for: Plasma Proteome Alterations of Laying Hens Subjected to Heat Stress and Fed a Diet Supplemented with Pequi Oil (Caryocar brasiliense Camb.): New Insights in the Identification of Heat Stress Biomarkers
Source: Biomolecules. 2024 Nov 8;14(11):1424. doi: 10.3390/biom14111424 (PMC11591700; doi:10.3390/biom14111424)
Supplement: Supplementary file 1 [file biomolecules-14-01424-s001.zip]

Archive with 1 entries (1 files):
- Raw Datas.rar
